# Supplementary material for: Multivalency transforms SARS-CoV-2 antibodies into ultrapotent neutralizers
Source: Nat Commun. 2021 Jun 16;12:3661. doi: 10.1038/s41467-021-23825-2 (PMC8209050; doi:10.1038/s41467-021-23825-2)
Supplement: Supplementary file 6 — Source Data [file 41467_2021_23825_MOESM6_ESM.xlsx]

## Sheet: Fig 1e
		VHH-hFerr			VHH-Fc
	µg/mL	% Neutralization	SD	µg/mL	% Neutralization	SD
	0.1	100.234	0.00965	400	99.7227	0.002
	0.02	98.7103	2.0684	100	99.8635	0.5192
	0.004	96.6199	5.0439	25	96.173	1.9738
	0.0008	85.4585	4.571	6.25	79.6636	7.257
	0.00016	50.052	9.2096	1.5625	29.7989	3.985
	3.2e-05	17.2772	20.9219	0.3906	1.4382	8.7798
	6.4e-06	-3.2807	5.1854	0.0977	1.2344	15.6125
	0	-2.6074	54.5887	0.0244	0.0859	10.5811
				0.0061	1.3198	9.933
				0	1.5503	4.5128

## Sheet: Fig 2b
		µg/mL
		WT Multabody					LALAP Multabody					IgG2a					IgG1
	Time	Mouse 1	Mouse 2	Mouse 3	Mouse 4	Mouse 5	Mouse 1	Mouse 2	Mouse 3	Mouse 4	Mouse 5	Mouse 1	Mouse 2	Mouse 3	Mouse 4	Mouse 5	Mouse 1	Mouse 2	Mouse 3	Mouse 4
	0 h	0	0	0	0	0	0	0	0	0	0	0	0	0	0	0	0	-0.059752	0.948501	1.15602
	1 h	1.72445	3.46858	1.55398	1.25892	5.72243	0.878619	0.478651	0.740925	1.80969	1.79935	3.59554	2.32306	2.51192	2.8448	3.0195
	3 h	5.79627	8.14362	8.36655	3.344	8.2501	2.51783	4.62914	4.24885	3.70463	2.31345	4.7972	4.33448	4.0016	4.3274	3.66165
	6 h	6.84536	12.458	8.01248	4.91765	9.91481	6.20935	8.8911	7.44204	6.13066	6.42626	5.06162	4.58237	4.45725	5.70848	3.85523
	20 h	6.45195	10.0582	5.9733	4.90453	7.03829	9.01568	12.0974	12.2089	8.8911	7.55851	5.03093	4.59417	4.57765	4.33212	3.75136	25.3057	40.0979	31.4408	34.3059
	2 d	5.48809	7.18632	4.64226	3.99313	5.30626	11.3565	11.7892	10.9893	8.13051	4.77992	5.03801	4.83262	4.36517	3.32877	3.76552	11.9719	17.7931	12.8183	18.0894
	3 d	2.97026	3.84232	2.0523	2.64242	2.24001	8.91733	10.6156	9.36975	6.47818	4.66975	4.9483	4.68861	4.12909	4.80665	3.50583	10.2637	9.26597	11.9595	13.1544
	4 d																7.96144	9.68705	6.68142	10.4707
	5 d	1.23925	0.904847	1.56053	1.72445	0.373335	6.33393	6.34049	6.60276	4.7275	2.27673	4.29435	4.53751	4.57057	4.66972	2.84244	4.92706	4.75744	5.35214	6.76845
	6 d																1.95695	2.27229	1.87624	2.42172
	7 d	-0.12458	0.085239	0.596674	0.118023	-0.4529	0.445867	1.31793	1.84903	1.6261	-0.85684	4.0323	3.75608	3.00298	3.41612	2.88965
	9 d	-0.19015	0.006557	0.065569	-0.01967	-0.41006	-0.18359	0.111467	0.091796	0.288502	-1.15673	2.92271	2.88257	3.57193	2.6276	2.13419
	11 d	-0.14425	-0.08524	0.170478	0.032784	-0.32437	-0.03934	0.045898	0.183592	0.026227	5.17161	2.38444	2.25459	2.49067	2.20974	-0.69644
	14 d	-0.31798	-0.37788	-0.45658	-0.14619	-0.12241	-0.38532	0.26386	0.072815	0.012493	-0.00612	1.76118	2.87077	2.02087	2.23334	1.7659

## Sheet: Fig 2d
		Absorbance 450 nm
		WT Multabody					LALAP Multabody					IgG2a					Malaria peptide HpFerr
	Time	Mouse 1	Mouse 2	Mouse 3	Mouse 4	Mouse 5	Mouse 1	Mouse 2	Mouse 3	Mouse 4	Mouse 5	Mouse 1	Mouse 2	Mouse 3	Mouse 4	Mouse 5	Mouse 1	Mouse 2	Mouse 3	Mouse 4	Mouse 5
	0 h	0	0	0	0	0	0	0	0	0	0	0	0	0	0	0	0	0	0	0	0
	1 h	0.031	0.05	0.005	-0.012	-0.018	-0.008	-0.009	-0.003	-0.001	0.004	-0.013	-0.022	0.021	0.016	0.024	-0.039	-0.062	-0.053	-0.055	-0.047
	3 h	-0.005	0.013	0.027	-0.008	-0.024	0.007	0.033	0.024	0.018	0.01	0.001	-0.007	-0.006	0.018	0.013	0.041	0.034	0.167	0.089	0.066
	6 h	-0.009	-0.001	0.004	-0.012	-0.027	0.012	0.015	0.021	0.011	0.017	-0.008	-0.014	-0.007	0.012	0.014	-0.015	-0.1	0.104	0.037	0.028
	20 h	-0.025	-0.024	-0.003	-0.013	-0.03	0.012	0.021	0.022	0.026	0.03	0.003	-0.015	0.001	0.009	0.024	-0.016	0.038	0.003	0.019	0.092
	2 d	-0.02	-0.004	0.012	-0.031	-0.042	0.006	0.013	0.008	0	0.045	0.011	-0.01	0	0.004	0.008	0.014	-0.083	0.06	0.007	0
	3 d	-0.011	-0.015	-0.01	-0.028	-0.035	0.056	0.048	0.117	0.029	0.03	-0.001	0.001	0.002	0.012	0.017	0.101	-0.02	-0.146	0.161	0.114
	5 d	-0.02	0.009	0.011	-0.014	-0.017	0.041	0.109	0.053	0.027	0.019	0.016	-0.0041	0.007	0.027	0.031	0.061	-0.107	0.087	0.086	0.075
	7 d	-0.001	0.022	0.011	-0.023	0.028	0.074	0.054	0.065	0.041	0.05	0.067	0.148	0.022	0.106	0.049	0.462	0.625	0.412	0.429	0.305
	9 d	-0.011	0.022	0.009	-0.011	0.05	0.051	0.056	0.073	0.052	0.027	0.195	0.1	0.05	0.169	0.079	0.479	0.778	0.812	0.452	0.37
	11 d	-0.026	0.076	0.029	-0.011	0.063	0.033	0.044	0.04	0.044	0.039	0.082	0.091	0.031	0.312	0.252	0.437	0.786	1.11	0.701	1.002
	14 d	-0.007	0.069	0.006	0	0.069	0.032	0.04	0.057	0.033	0.031	0.159	0.085	0.041	0.264	0.143	0.481	0.412	0.569	0.468	0.564

## Sheet: Fig 3f
		BD23 IgG			BD23 MB			4A8 IgG			4A8 MB
	µg/mL	% Neutralization	SD	µg/mL	% Neutralization	SD	µg/mL	% Neutralization	SD	µg/mL	% Neutralization	SD
	100	79.7481	5.89763	1	97.3028	3.41987	100	50.3083	19.6195	10	100.445	0.0348
	20	57.8144	11.7035	0.2	88.9849	4.84674	20	16.9679	27.5555	2	96.8059	6.0937
	4	8.37395	7.56818	0.04	71.9659	12.5485	4	-2.2136	6.7841	0.4	84.759	3.6786
	0.8	6.99226	10.5998	0.008	39.1842	9.60894	0.8	-9.2912	7.7732	0.08	60.6624	21.1638
	0.16	2.08462	0.182404	0.0064	9.58591	2.25173	0.16	-1.5743	6.4516	0.016	29.6804	7.5659
	0.032	2.04016	0.461104	0.0016	2.99056	0.358724	0.032	-2.1692	28.0561	0.0032	12.5595	28.8109
	0.0064	3.23795	1.73347	0.00032	1.38148	0.447627	0.0064	4.1921	5.169	0.00032	2.4672	6.3835
	0	1.25571	0.769969	6.4e-05	0.7861	0.392444	0	-9.2192	27.2122	0	3.7599	19.9195

## Sheet: Fig 4b
		IC50 (µg/mL)
		Multabody			IgG
	Antibody	REP1	REP2	REP3	REP1	REP2	REP3
	56	> 100	> 100	> 100	> 100	> 100	> 100
	349	> 100	> 100	> 100	> 100	> 100	> 100
	178	1.7	1.58	1.9	> 100	> 100	> 100
	108	0.53	0.37	0.22	> 100	> 100	> 100
	128	1.58	1.67	7.3	> 100	> 100	> 100
	160	0.11	0.24	0.3	> 100	> 100	> 100
	368	0.13	0.038	0.052	> 100	> 100	> 100
	192	0.2	1.37	0.8	> 100	> 100	> 100
	158	0.16	0.058	0.07	> 100	> 100	> 100
	180	1.4	0.37	0.91	> 100	> 100	> 100
	254	9.5	13	5.5	> 100	> 100	> 100
	120	3.68	12	5.8	> 100	> 100	> 100
	64	10.9	22.1	5.5	> 100	> 100	> 100
	298	0.0001	0.0002	2e-05	0.21	0.23	0.41
	82	0.0003	0.0006	0.0058	0.88	0.87	3.1
	46	0.0017	0.0029	0.0026	2.84	2.08	1.28
	324	0.0008	0.0006	0.0013	0.9	0.64	0.81
	236	0.0002	0.0008	0.0004	0.053	0.075	0.043
	52	0.0002	0.0001	0.0003	0.46	0.75	0.61
	80	0.001	0.001	0.002	0.2	0.032	0.07

## Sheet: Fig 4c
	Fold potency increase of MB over IgG
	SARS-CoV-2/SB2-P4-PB			SARS-CoV2 PsV
Antibody	REP1	REP2	REP3	REP1	REP2	REP3
298	452.732	345.208	376.313	2833.33	1416.67	14166.7
82	551.323	44.1922	119.844	5388.89	2694.44	278.736
46	561.004	1145.47	662.692	1215.69	712.644	794.872
324	643.125	1438.16	843.443	979.167	1305.56	602.564
236	319.22	173.177	159.335	285	71.25	142.5
52	3298.62	1594.95	4325.31	2750	5500	1833.33
80	29.2886	35.518	73.0784	100.667	100.667	50.3333

## Sheet: Fig 4d
		KD (M)		Kon (s-1)		koff (M-1.s-1)
	Antibody	IgG	Multabody	IgG	Multabody	IgG	Multabody
	298	8.2e-10	< 1.0E-12	635000	3590000	0.000621	< 1.0E-07
	82	1.38e-09	< 1.0E-12	449000	594000	0.000821	< 1.0E-07
	46	1.47e-09	< 1.0E-12	1030000	373000	0.00152	< 1.0E-07
	324	2.014e-09	< 1.0E-12	364000	2470000	0.000733	< 1.0E-07
	236	1.17e-09	< 1.0E-12	354000	3360000	0.000417	< 1.0E-07
	52	4.08e-10	< 1.0E-12	689000	3160000	0.000257	< 1.0E-07
	80	1.78e-09	< 1.0E-12	171000	1160000	0.000302	< 1.0E-07

## Sheet: Fig 6d
		Antibody: 46 (IC50 µg/mL)
		Multabody			IgG
	PsV mutation:	Rep1	Rep2	Rep3	Rep1	Rep2	Rep3
	WT	0.0017	0.0026	0.0029	2.08	1.28	2.34
	L452R	0.078	0.026	0.02	> 50	> 50	> 50
	N234Q	0.0069	0.0028	0.0023	> 50	> 50	> 50
		Antibody: 52 (IC50 µg/mL)
		Multabody			IgG
	PsV mutation:	Rep1	Rep2	Rep3	Rep1	Rep2	Rep3
	WT	0.0008	0.00035	0.0003	0.46	0.75	0.61
	L452R	1.18	0.77	0.17	> 50	> 50	> 50
	N234Q	0.0007	0.0043	0.0005	2.26	2.4	1.14
		Antibody: 298 (IC50 µg/mL)
		Multabody			IgG
	PsV mutation:	Rep1	Rep2	Rep3	Rep1	Rep2	Rep3
	WT	0.0003	0.00021	0.0003	0.23	0.21	0.22
	A475V	0.000313	0.0002	0.0004	15	4.9	24
		Antibody: 82 (IC50 µg/mL)
		Multabody			IgG
	PsV mutation:	Rep1	Rep2	Rep3	Rep1	Rep2	Rep3
	WT	0.0039	0.0026	0.0058	0.88	0.87	3.1
	L452R	0.0043	0.002	0.005	10.8	6.2	8.1
	A475V	0.0107	0.0056	0.019	4.1	5.5	9.96
		Antibody: 324 (IC50 µg/mL)
		Multabody			IgG
	PsV mutation:	Rep1	Rep2	Rep3	Rep1	Rep2	Rep3
	WT	0.0009	0.00095	0.0013	0.64	0.81	0.78
	N234Q	0.0015	0.0017	0.0021	11	14	30
		Antibody: 236 (IC50 µg/mL)
		Multabody			IgG
	PsV mutation:	Rep1	Rep2	Rep3	Rep1	Rep2	Rep3
	WT	0.0002	0.00075	0.0008	0.075	0.053	0.06
	N234Q	0.001	0.0003	0.0005	0.32	0.51	0.41
		Antibody: 80 (IC50 µg/mL)
		Multabody			IgG
	PsV mutation:	Rep1	Rep2	Rep3	Rep1	Rep2	Rep3
	WT	0.001	0.0012	0.002	0.032	0.23	0.07
	N234Q	0.0039	0.0039	0.0015	3.14	2.03	7.19

## Sheet: Fig 6e
		IC50 (µg/mL)
		WT			L452R			A475V			N234Q
	Antibodies:	Rep1	Rep2	Rep3	Rep1	Rep2	Rep3	Rep1	Rep2	Rep3	Rep1	Rep2	Rep3
	298-80-52 IgG cocktail	0.567	0.2	0.49	0.823	0.645	0.39	0.601	0.26	0.75	0.26	0.432	0.51
	298-80-52 MB cocktail	0.0015	0.0015	0.0015	0.00071	0.00064	0.0011	0.00052	0.0006	0.0015	0.0035	0.0004	0.0015
	298-80-52 Tri-specific MB	0.0004	0.0008	0.0008	0.0013	0.0002	0.00021	0.00051	0.00021	0.00022	0.0011	0.0016	0.00032
	298-324-46 IgG cocktail	0.39	0.26	0.41	0.57	1.06	1.07	0.82	1.08	0.63	0.38	0.72	0.43
	298-324-46 MB cocktail	0.0015	0.0002	0.00032	0.00041	0.0017	0.00042	0.00062	0.00083	0.0007	0.0019	0.0012	0.00051
	298-324-46 Tri-specific MB	0.00031	0.0005	0.0003	0.0015	0.00022	0.00031	0.00034	0.00041	0.0013	0.0032	0.00031	0.0012

## Sheet: Fig 6f
		B.1.351 IC50 (µg/mL)
	Antibodies:	Rep1	Rep2	Rep3
	298-80-52 Tri-specific MB	0.0004656	0.000829	0.000263

[truncated: 4 more sheets: Fig 6g, Fig 6h, Fig S2a, Fig S8c]
